# Supplementary material for: Health Communication and Inequalities in Primary Care Access during the COVID-19 Pandemic among Ethnic Minorities in the United Kingdom: Lived Experiences and Recommendations
Source: Int J Environ Res Public Health. 2022 Nov 17;19(22):15166. doi: 10.3390/ijerph192215166 (PMC9690007; doi:10.3390/ijerph192215166)
Supplement: Supplementary file 1 [file ijerph-19-15166-s001.zip]

Archive with 1 entries (1 files):
- ijerph-2011010-supplementary.pdf
